# Supplementary material for: The impact of elevation and prediction of climate change on an ultra high‐elevation ectotherm
Source: Ecol Evol. 2024 Sep 1;14(9):e70186. doi: 10.1002/ece3.70186 (PMC11366495; doi:10.1002/ece3.70186)
Supplement: Supplementary file 1 — Table S1. [file ECE3-14-e70186-s002.xlsx]

## Sheet: Physiological parameters
zhongba							Gar							Dingjie					Shigatse
	ctmax/ctmin	Elevation	Sex	SVL	weight			ctmax/ctmin	Elevation	Sex	SVL	weight			ctmax/ctmin	Elevation				ctmax/ctmin	Elevation
1	10.4	4583	F	4.804	6.1		1	5.1	4321	F	4.113	3.9		1	45.5	4165			1	41.4	3824
2	10.3	4583	M	5.095	7.1		2	6.2	4321	F	4.49	4.6		2	43.6	4165			2	44.6	3824
3	8.7	4583	M	4.485	4.5		3	5.2	4321	F	4.044	4		3	44.3	4165			3	44.7	3824
4	8	4583	F	5.187	8.2		4	7.5	4321	F	4.479	4		4	46.7	4165			4	47.2	3824
5	6.9	4583	M	4.921	4.9		5	11.3	4321	F	4.44	3.8		5	44.9	4165			5	44.1	3824
6	10	4583	F	4.39	4.4		6	12.2	4321	F	4.318	3.6		6	46.7	4165			6	44.7	3824
7	9.2	4583	F	5.417	9.6		7	9.7	4321	F	4.453	3.9		7	45.8	4165			7	46.9	3824
8	7.1	4583	M	5.465	7		8	11.1	4321	M	4.165	3.2		8	45.3	4165			8	43.2	3824
9	8.9	4583	M	4.97	5.9		9	10.5	4321	F	4.324	4		9	45.6	4165			9	44.9	3824
10	9.3	4583	M	5.036	6.4		10	13	4321	F	4.131	3.7		10	46.9	4165			10	42.9	3824
11	9.6	4583	M	5.233	7.4		11	12.6	4321	F	4.415	4.4		11	44.5	4165			11	43	3824
12	6.1	4583	F	4.531	6.2		12	12.1	4321	F	4.253	3.7		12	48	4165			12	43.4	3824
13	6.4	4583	F	4.895	4.6		13	9.7	4321	M	4.607	4.1		13	46.1	4165			13	43.3	3824
14	5.9	4583	F	4.526	5.8		14	12.1	4321	F	4.252	3.8		14	44.3	4165			14	42.8	3824
15	5	4583	F	4.501	4.6		15	12.8	4321	M	4.31	4.3		15	46.4	4165			15	44.5	3824
16	44.6	4583	M	4.571	4		16	42	4321	F	4.075	3.7		16	7.2	4165			16	10.2	3824
17	40.2	4583	M	4.672	6.2		17	42.7	4321	F	4.399	4.5		17	6.4	4165			17	6.4	3824
18	41.8	4583	M	4.956	6.6		18	44	4321	F	4.554	4.4		18	8	4165			18	10.7	3824
19	39.2	4583	M	4.452	4.9		19	40	4321	F	4.64	4.4		19	8.6	4165			19	6.8	3824
20	40.3	4583	F	4.854	6.9		20	47.9	4321	F	4.515	3.6		20	5	4165			20	10.5	3824
21	37.9	4583	M	4.525	6.9		21	44.1	4321	F	4.401	4.2		21	7.6	4165			21	4.4	3824
22	42.2	4583	F	4.851	6.8		22	40.7	4321	F	4.417	3.6		22	8	4165			22	6	3824
23	42.3	4583	M	5.115	6.5		23	40	4321	F	4.201	3.5		23	8.3	4165			23	10.1	3824
24	41.4	4583	M	4.545	4.5		24	42	4321	F	4.183	3.8		24	9.3	4165			24	9	3824
25	39.5	4583	M	5.112	6.3		25	45.8	4321	M	4.039	3.1		25	5.8	4165			25	9.7	3824
26	42.9	4583	F	4.622	4.1		26	44.5	4321	M	4.517	4.2		26	9.2	4165			26	9.6	3824
27	44.3	4583	F	4.862	7.6		27	44.7	4321	F	4.066	4.1		27	6	4165			27	4.2	3824
28	36.2	4583	M	5.092	7		28	47.1	4321	M	4.5	4.5		28	4.5	4165			28	9.3	3824
29	43.5	4583	F	5.182	7.1		29	41	4321	F	4.311	4.2		29	9.7	4165			29	6.5	3824
30	41.5	4583	F	4.967	7.1		30	42	4321	F	4.3	3.8		30	8.2	4165			30	7.9	3824

## Sheet: select 
			Dingjie
			Tsel	8.23 10：30	11:00:00	11:30:00	8.24 10：30	11:00:00	11:30:00	8.25 10：30	11:00:00	11:30:00
			1	25.6	30.6	29.5	26.4	25.2	24.3	24.4	28.1	35.8
			2	34.7	38.2	24.8	37	35.6	35.7	36.2	37.1	36.7
			3	36.2	37.9	36.6	33.7	35.8	34.7	36.4	37.9	38.1
			4	36.2	34.9	38.8	39.4	35.6	34.7	38.1	36.2	33.2
			5	33.1	35.1	31.5	29.2	23.4	26.4	24.7	27.5	32.3
			6	33.4	33.7	34.5	35.4	34.4	34.5	30.4	37.3	38.7
			7	36.2	25.4	36.6	38.7	36.1	36.1	33.8	35.2	35.1
			8	38.9	41.4	38.6	39	30.7	35.7	36.7	33.5	24.6
			9	36.4	35.1	36.7	37.9	27.2	34.7	36.2	31.3	34.4
			10	35.6	36.2	27.1	38.8	35.9	36.2	31.4	34.7	36.4
			11	35.4	25.2	36.1	38.4	34.2	25.2	24.6	35.7	36.7
			12	37.3	36.8	37	40.3	35.8	34.7	32.1	37.2	36.9
			13	36.9	36.4	33.4	35.8	34.4	35.2	33.6	35.7	37.1
			14	37.8	38.5	40.1	39.5	35.7	34.7	36.2	35.8	37.1
			15	36.2	33.5	37.6	38	35.7	35.7	36.3	35.7	37.8
			16	37.2	34.6	35.7	27.3	23.3	24.3	24.6	30.7	38.2
			17	34.8	34	37.2	36.6	36.1	35.7	37.2	38.4	34.1
			Shigatse
			Tsel	8.23 10：30	11:00:00	11:30:00	8.24 10：30	11:00:00	11:30:00	8.25 10：30	11:00:00	11:30:00
			1	37.3	34.8	38	37.2	35.8	34.7	27.3	28.3	24.8
			2	26.2	26.8	25.8	35.5	36.3	35.3	35.3	37.4	34.8
			3	36.5	34.1	35.4	29.4	24	28.3	35.1	36.7	33.1
			4	35.9	35.8	37.4	26.5	23.4	26.4	34.7	28.7	24.5
			5	35.3	36.8	35.6	33.4	36.1	34.6	35.8	36.5	35.7
			6	27.2	34.3	36.4	39.9	34.3	33.2	36.1	27.8	33.2
			7	31.7	34.2	31.6	35.9	30.8	34.2	35.1	36.1	36.4
			8	38.5	34.2	35.8	35.8	35.8	34.7	36.1	35.1	35.6
			9	39.2	41.3	38	39.4	23.4	25.7	24.6	31.6	34.1
			10	36.8	34.9	38	38.4	23.3	25.7	36.1	36.7	37.2
			11	36.8	33.9	24.9	26.7	35.7	34.1	36.1	35.7	33.5
			12	34.6	34.2	35.6	38.8	35.2	32.6	35.1	36.3	36.4
			13	35.2	34.9	36.3	27.2	27.1	24.4	27.5	30.1	33.1
			14	36.8	36.2	38.5	38.9	35.6	24.3	28.1	34.7	35.6
			15	38.1	38	36.2	39.6	35.8	33.6	35.1	34.1	35.1
			16	36.9	37.8	40	38	35.7	34.8	36.1	33.5	34.2
			zhongba
			Tsel	8.23 10：30	11:00:00	11:30:00	8.24 10：30	11:00:00	11:30:00	8.25 10：30	11:00:00	11:30:00
			1	30.3	28.5	25.4	31.2	33.4	33.4	34.2	29.5	35.2
			2	27.1	29.6	29.3	32.5	28.1	29.9	30.7	27.3	31.4
			3	31.6	26.4	26.1	27.8	34.3	35.9	30.8	32.5	27.5
			4	33.2	27.6	31.6	36.1	27.6	28.4	35.8	31.6	29.6
			5	32.3	32.5	30.6	28.9	30.1	31.2	31.6	33.1	28.3
			6	30.2	31.9	33.9	30.8	36.5	31.6	32.1	33.9	29.5
			7	32.6	27.1	27.1	33.4	26.4	33.9	27.1	31	31.9
			8	33.6	31.5	28.6	27.4	33.4	27.8	26.4	27.8	32.4
			9	34.8	36.2	35.1	26.9	26.4	25.4	36.6	27.3	34.5
			10	26.4	31.3	26.1	31.1	31.2	35.6	25.9	35.1	36
			11	31.9	34.7	30.6	30.4	27.1	30.1	27.1	27.5	31.9
			12	29.8	35.8	28.6	29.6	24.6	31.9	37.2	34.7	27.1
			13	32.1	30.7	30.8	29.3	29.6	27.1	31.6	33.4	27.1
			14	28.6	29.6	31.2	31.4	31.6	33.2	35.2	32.3	28.1
			15	29.4	32.1	33.2	35.8	27.6	30.5	27.8	29.6	26.4

## Sheet: active
zhongba							Gar							Dingjie				Shigatse
	Tact	Elevation	sex	svl				Tact	Elevation	sex	svl				Tact	Elevation			Tact	Elevation
1	25.4	4583	F	4.809			1	22	4321	M	5.095			1	27.2	4165		1	32.8	3824
2	10.4	4583	F	5.158			2	27.2	4321	F	5.187			2	28	4165		2	33.3	3824
3	25.1	4583	F	4.753			3	25.6	4321	F	5.525			3	26.4	4165		3	33.5	3824
4	28.5	4583	F	4.856			4	28	4321	M	4.375			4	28.1	4165		4	33.8	3824
5	25.7	4583	F	5.128			5	24.9	4321	F	4.268			5	29.4	4165		5	34.8	3824
6	23.6	4583	F	3.865			6	24.1	4321	M	4.744			6	28.9	4165		6	34.5	3824
7	25.6	4583	F	4.558			7	22.6	4321	F	4.492			7	29.7	4165		7	35.9	3824
8	22.6	4583	M	4.824			8	24.2	4321	F	4.669			8	27.3	4165		8	37.5	3824
9	20.6	4583	F	4.765			9	25.7	4321	F	4.118			9	31.8	4165		9	36.2	3824
10	16.1	4583	M	5.172			10	24.2	4321	F	5.417			10	29.1	4165		10	38.6	3824
11	24.3	4583	M	4.971			11	23.9	4321	F	5.182			11	34	4165		11	36.8	3824
12	26.4	4583	M	5.068			12	26.4	4321	F	4.348			12	33	4165		12	36.6	3824
13	25.2	4583	F	4.774			13	28.1	4321	F	4.501			13	27.7	4165		13	35.8	3824
14	26.1	4583	M	5.314			14	29.4	4321	F	5.085			14	30	4165		14	36.5	3824
15	27.6	4583	M	4.439			15	25.2	4321	M	3.913			15	28.2	4165		15	37.7	3824
16	27.5	4583	M	5.328			16	28.9	4321	F	4.224
17	29.9	4583	M	5.324			17	29.7	4321	F	4.04
18	29	4583	M	4.415			18	27.3	4321	M	4.443
19	31.6	4583	F	4.225			19	31.8	4321	M	4.152
20	32.2	4583	F	4.875			20	29.1	4321	M	4.352
21	31.9	4583	F	4.793			21	34	4321	F	4.936
22	33.9	4583	M	4.707			22	33	4321	F	4.288
23	27.1	4583	F	4.768			23	27.7	4321	F	4.484
24	29.7	4583	F	4.845			24	30	4321	F	4.149
25	27.8	4583	F	4.435			25	28.2	4321	M	5.115
26	35.2	4583	F	4.478			26	35.5	4321	F	4.613
27	39.1	4583	M	5.007			27	31.8	4321	F	4.364
28	28	4583	M	5.437			28	31.1	4321	M	5.036
29	35	4583	M	4.833			29	28.6	4321	F	4.18
30	39	4583	M	4.596			30	29.8	4321	F	4.412
31	39.4	4583	F	4.57			31	27.5	4321	M	5.223
32	36.2	4583	M	4.694			32	28.9	4321	F	4.149
33	34	4583	F	4.569			33	31	4321	F	4.552
34	37	4583	F	4.324			34	27	4321	M	4.193
							35	35.3	4321	F	4.967
							36	26.3	4321	F	4.704
							37	24.2	4321	F	4.481
							38	28.9	4321	F	4.285
							39	28	4321	F	4.627
							40	30.9	4321	F	4.265
							41	27.3	4321	F	4.895
								3.24
								28.1293

## Sheet: svl
Dingjie	svl	sex
1	5.095	M
2	5.187	F
3	5.525	F
4	4.375	M	mean：4.727933333 sd：0.49
5	4.268	F
6	4.744	M
7	4.492	F
8	4.669	F
9	4.118	F
10	5.417	F
11	5.182	F
12	4.348	F
13	4.501	F
14	5.085	F
15	3.913	M
Shigatse
1	5.059	M
2	4.467	F
3	4.987	F	mean：4.8413333 sd：0.37
4	4.982	M
5	4.615	M
6	5.11	F
7	5.381	F
8	5.049	F
9	5.012	F
10	4.752	M
11	4.636	F
12	5.151	F
13	5.115	M
14	3.957	M
15	4.359	M
