# Supplementary material for: The impact of elevation and prediction of climate change on an ultra high‐elevation ectotherm
Source: Ecol Evol. 2024 Sep 1;14(9):e70186. doi: 10.1002/ece3.70186 (PMC11366495; doi:10.1002/ece3.70186)
Supplement: Supplementary file 2 — Table S2. [file ECE3-14-e70186-s001.xlsx]

## Sheet: Sheet1
Zhongba（n=15,ele=4583m）	ctmin	ctmax
SVL	r=0.285 p=0.316	r=-0.025 p=0.928
weight	r=0.323 p=0.241	r=-0.271 p=0.328	pearson
Gar（n=15,ele=4321m）	ctmin	ctmax
SVL	r=0.083 p=0.769	r=-0.173 p=0.538
weight	r=-0.286 p=0.301	r=-0.095 p=0.736
