# Supplementary material for: The impact of elevation and prediction of climate change on an ultra high‐elevation ectotherm
Source: Ecol Evol. 2024 Sep 1;14(9):e70186. doi: 10.1002/ece3.70186 (PMC11366495; doi:10.1002/ece3.70186)
Supplement: Supplementary file 3 — Table S3. [file ECE3-14-e70186-s003.xlsx]

Elevation	Ww_g	T_F_min	T_F_max	T_B_min	T_RB_min	T_pref	CT_max	CT_min	alpha_max	alpha_min
3824m	5	24	34	17.5	17.5	33.78	45.6	7.45	0.85	0.85
4165m	5	24	34	17.5	17.5	34.3	44.1	8.09	0.85	0.85
4583m	5	24	34	17.5	17.5	28.6	41.2	8.12	0.85	0.85
